# Supplementary material for: Inhibition of P-Glycoprotein Asymmetrically Alters the In Vivo Exposure Profile of SGC003F: A Novel Guanylate Cyclase Stimulator
Source: Pharmaceuticals (Basel). 2024 Aug 29;17(9):1140. doi: 10.3390/ph17091140 (PMC11435065; doi:10.3390/ph17091140)
Supplement: Supplementary file 1 [file pharmaceuticals-17-01140-s001.zip]

Archive with 1 entries (1 files):
- pharmaceuticals-3160832-supplementary.pdf
